# Supplementary material for: Why Do Children Engage in Sedentary Behavior? Child- and Parent-Perceived Determinants
Source: Int J Environ Res Public Health. 2017 Jun 22;14(7):671. doi: 10.3390/ijerph14070671 (PMC5551109; doi:10.3390/ijerph14070671)
Supplement: Supplementary File 1 [file ijerph-14-00671-s001.zip]

Archive with 7 entries (6 files):
- ijerph-195872-S1.pdf
- __MACOSX/
- __MACOSX/._ijerph-195872-S1.pdf
- ijerph-195872-S2.pdf
- __MACOSX/._ijerph-195872-S2.pdf
- ijerph-195872-S3.pdf
- __MACOSX/._ijerph-195872-S3.pdf
